# Supplementary material for: Clinical Usefulness of a Short Version of the Internet Addiction Test to Screen for Probable Internet Addiction in Adolescents with Autism Spectrum Disorder
Source: Int J Environ Res Public Health. 2023 Mar 6;20(5):4670. doi: 10.3390/ijerph20054670 (PMC10001643; doi:10.3390/ijerph20054670)
Supplement: Supplementary file 1 [file ijerph-20-04670-s001.zip]

Archive with 1 entries (1 files):
- ijerph-2245984-supplementary.pdf
